# Supplementary material for: Comprehensive investigation of oncogenic driver mutations in Chinese non-small cell lung cancer patients
Source: Oncotarget. 2015 Oct 12;6(33):34300–8. doi: 10.18632/oncotarget.5549 (PMC4741453; doi:10.18632/oncotarget.5549)
Supplement: Supplementary file 2 [file oncotarget-06-34300-s002.xlsx]

## Sheet: Sheet1
No.	Mut	Histology	Sex	Age	Smoke	Stage
1	EGFR TK	AD	F	49	Never	3a
2	EGFR TK	AD	M	22	Never	3a
3	EGFR TK	AD	M	59	Ever	4
4	EGFR TK	AD	M	66	Ever	1a
5	EGFR TK	AD	F	43	Never	2a
6	EGFR TK	AD	F	60	Never	3a
7	EGFR TK	AD	F	75	Never	3a
8	EGFR TK	AD	F	54	Never	2a
9	EGFR TK	AD	F	55	Never	3a
10	EGFR TK	AD	F	69	Never	2b
11	EGFR TK	AD	M	46	Ever	2a
12	EGFR TK	AD	F	50	Never	4
13	EGFR TK	AD	M	50	Never	1b
14	EGFR TK	AD	F	62	Never	1b
15	EGFR TK	AD	M	48	Ever	3a
16	EGFR TK	AD	F	58	Never	1a
17	EGFR TK	AD	M	56	Never	2a
18	EGFR TK	AD	F	56	Never	1a
19	EGFR TK	AD	F	46	Never	3a
20	EGFR TK	AD	F	52	Never	3a
21	EGFR TK	AD	F	60	Never	3a
22	EGFR TK	AD	F	50	Never	1b
23	EGFR TK	AD	F	60	Never	1a
24	EGFR TK	AD	F	67	Never	3b
25	EGFR TK	AD	M	67	Ever	2b
26	EGFR TK	AD	F	70	Never	1a
27	EGFR TK	AD	M	70	Never	2a
28	EGFR TK	AD	F	49	Never	3a
29	EGFR TK	AD	F	69	Never	4
30	EGFR TK	AD	F	70	Never	4
31	EGFR TK	AD	M	51	Ever	4
32	EGFR TK	AD	F	62	Never	1b
33	EGFR TK	AD	F	74	Never	1a
34	EGFR TK	AD	F	58	Never	1a
35	EGFR TK	AD	F	60	Never	1a
36	EGFR TK	AD	F	57	Never	1b
37	EGFR TK	AD	M	64	Never	3a
38	EGFR TK	AD	F	48	Never	1a
39	EGFR TK	AD	M	58	Never	4
40	EGFR TK	AD	F	53	Never	3a
41	EGFR TK	AD	M	65	Ever	3a
42	EGFR TK	AD	F	54	Never	1a
43	EGFR TK	AD	M	52	Never	4
44	EGFR TK	AD	F	61	Never	3a
45	EGFR TK	AD	M	61	Ever	1b
46	EGFR TK	AD	M	61	Ever	3a
47	EGFR TK	AD	F	42	Never	3a
48	EGFR TK	AD	M	59	Ever	3a
49	EGFR TK	AD	M	61	Never	1a
50	EGFR TK	AD	M	75	Ever	1b
51	EGFR TK	AD	M	62	Ever	2b
52	EGFR TK	AD	M	53	Ever	1a
53	EGFR TK	AD	F	58	Never	2a
54	EGFR TK	AD	M	52	Ever	3a
55	EGFR TK	AD	M	64	Never	3b
56	EGFR TK	AD	F	51	Never	1a
57	EGFR TK	AD	M	57	Ever	4
58	EGFR TK	AD	M	56	Never	3a
59	EGFR TK	AD	F	71	Never	3a
60	EGFR TK	AD	F	72	Never	3a
61	EGFR TK	AD	F	58	Never	3a
62	EGFR TK	AD	M	76	Never	1a
63	EGFR TK	AD	F	71	Never	1a
64	EGFR TK	AD	F	58	Never	2a
65	EGFR TK	AD	F	71	Never	1b
66	EGFR TK	AD	F	54	Never	1a
67	EGFR TK	AD	F	47	Never	1a
68	EGFR TK	AD	F	58	Never	1a
69	EGFR TK	AD	M	51	Ever	1a
70	EGFR TK	AD	F	74	Never	4
71	EGFR TK	AD	M	54	Never	3a
72	EGFR TK	AD	F	61	Never	1a
73	EGFR TK	AD	F	46	Never	1a
74	EGFR TK	AD	M	72	Ever	3a
75	EGFR TK	AD	M	54	Ever	3a
76	EGFR TK	AD	M	66	Ever	1a
77	EGFR TK	AD	F	57	Never	2a
78	EGFR TK	AD	M	69	Ever	3a
79	EGFR TK	AD	M	61	Ever	3a
80	EGFR TK	AD	F	57	Never	1a
81	EGFR TK	AD	F	60	Never	1b
82	EGFR TK	AD	M	56	Never	1a
83	EGFR TK	AD	M	45	Never	1a
84	EGFR TK	AD	F	72	Never	1a
85	EGFR TK	AD	F	74	Never	1a
86	EGFR TK	AD	F	58	Never	3a
87	EGFR TK	AD	F	55	Never	1a
88	EGFR TK	AD	M	56	Ever	1a
89	EGFR TK	AD	F	47	Never	1a
90	EGFR TK	AD	M	61	Ever	3a
91	EGFR TK	AD	F	68	Never	3a
92	EGFR TK	AD	M	47	Ever	3a
93	EGFR TK	AD	M	62	Ever	1a
94	EGFR TK	AD	M	37	Never	3a
95	EGFR TK	AD	M	56	Never	2a
96	EGFR TK	AD	M	74	Never	2a
97	EGFR TK	AD	F	51	Never	3a
98	EGFR TK	AD	F	53	Never	1a
99	EGFR TK	AD	F	68	Never	1a
100	EGFR TK	AD	F	51	Never	1a
101	EGFR TK	AD	M	64	Ever	1a
102	EGFR TK	AD	M	43	Ever	3a
103	EGFR TK	AD	M	57	Ever	3a
104	EGFR TK	AD	M	45	Ever	2a
105	EGFR TK	AD	M	56	Ever	3a
106	EGFR TK	AD	M	65	Ever	1a
107	EGFR TK	AD	M	64	Ever	1a
108	EGFR TK	AD	M	57	Ever	2a
109	EGFR TK	AD	F	67	Never	1a
110	EGFR TK	AD	M	52	Ever	3a
111	EGFR TK	AD	F	50	Never	1b
112	EGFR TK	AD	F	57	Never	1a
113	EGFR TK	AD	F	75	Never	2a
114	EGFR TK	AD	F	42	Never	3a
115	EGFR TK	AD	M	64	Ever	3a
116	EGFR TK	AD	M	59	Ever	1b
117	EGFR TK	AD	F	66	Never	2a
118	EGFR TK	AD	F	60	Never	1a
119	EGFR TK	AD	F	52	Never	1a
120	EGFR TK	AD	F	62	Never	1b
121	EGFR TK	AD	F	39	Never	3a
122	EGFR TK	AD	F	75	Never	1b
123	EGFR TK	AD	F	59	Never	1a
124	EGFR TK	AD	F	57	Never	2a
125	EGFR TK	AD	F	68	Never	1a
126	EGFR TK	AD	F	56	Never	3a
127	EGFR TK	AD	F	71	Never	1a
128	EGFR TK	AD	M	36	Ever	1b
129	EGFR TK	AD	F	66	Never	4
130	EGFR TK	AD	F	52	Never	2b
131	EGFR TK	AD	F	49	Never	3b
132	EGFR TK	AD	F	56	Never	1a
133	EGFR TK	AD	M	64	Never	1a
134	EGFR TK	AD	F	68	Never	1a
135	EGFR TK	AD	M	70	Ever	1a
136	EGFR TK	AD	F	69	Never	2b
137	EGFR TK	AD	F	51	Never	1b
138	EGFR TK	AD	M	53	Never	3a
139	EGFR TK	AD	F	62	Never	1b
140	EGFR TK	AD	M	62	Ever	3a
141	EGFR TK	AD	F	68	Never	1a
142	EGFR TK	AD	F	60	Never	3a
143	EGFR TK	AD	F	58	Never	1a
144	EGFR TK	AD	F	66	Never	3a
145	EGFR TK	AD	F	64	Never	2a
146	EGFR TK	AD	F	58	Never	1b
147	EGFR TK	AD	F	61	Never	1b
148	EGFR TK	AD	F	52	Never	3a
149	EGFR TK	AD	F	46	Never	1a
150	EGFR TK	AD	F	65	Never	1b
151	EGFR TK	AD	F	75	Never	2a
152	EGFR TK	AD	M	58	Never	2a
153	EGFR TK	AD	F	52	Never	3a
154	EGFR TK	AD	F	54	Ever	2a
155	EGFR TK	AD	M	34	Ever	3a
156	EGFR TK	AD	F	57	Never	1b
157	EGFR TK	AD	M	64	Never	1a
158	EGFR TK	AD	F	58	Never	1a
159	EGFR TK	AD	F	43	Never	1a
160	EGFR TK	AD	F	58	Never	3a
161	EGFR TK	AD	F	68	Never	1a
162	EGFR TK	AD	F	52	Never	1b
163	EGFR TK	AD	F	57	Never	2a
164	EGFR TK	AD	F	70	Never	1b
165	EGFR TK	AD	F	51	Never	1a
166	EGFR TK	AD	M	55	Never	3a
167	EGFR TK	AD	F	57	Never	1b
168	EGFR TK	AD	M	60	Ever	2b
169	EGFR TK	AD	F	51	Never	1a
170	EGFR TK	AD	F	58	Never	2b
171	EGFR TK	AD	F	57	Never	4
172	EGFR TK	AD	M	71	Ever	2b
173	EGFR TK	AD	M	54	Ever	2b
174	EGFR TK	AD	F	56	Never	1b
175	EGFR TK	AD	M	51	Never	1b
176	EGFR TK	AD	F	53	Never	1b
177	EGFR TK	AD	M	45	Never	4
178	EGFR TK	AD	F	60	Never	3a
179	EGFR TK	AD	F	43	Never	3a
180	EGFR TK	AD	F	78	Never	1b
181	EGFR TK	AD	F	60	Never	4
182	EGFR TK	AD	F	55	Never	3a
183	EGFR TK	AD	F	60	Never	1a
184	EGFR TK	AD	M	54	Ever	2b
185	EGFR TK	AD	F	45	Never	3a
186	EGFR TK	AD	F	66	Never	1a
187	EGFR TK	AD	F	57	Never	2b
188	EGFR TK	AD	M	60	Never	2a
189	EGFR TK	AD	F	51	Never	3a
190	EGFR TK	AD	F	79	Never	2a
191	EGFR TK	AD	F	54	Never	1b
192	EGFR TK	AD	M	74	Ever	3a
193	EGFR TK	AD	M	59	Never	3a
194	EGFR TK	AD	F	53	Never	1b
195	EGFR TK	AD	F	75	Never	1a
196	EGFR TK	AD	M	55	Ever	3a
197	EGFR TK	AD	M	58	Ever	3a
198	EGFR TK	AD	M	63	Ever	2b
199	EGFR TK	AD	F	59	Never	1b
200	EGFR TK	AD	M	76	Never	1a
201	EGFR TK	AD	F	66	Never	1a
202	EGFR TK	AD	M	49	Never	1a
203	EGFR TK	AD	M	74	Never	1a
204	EGFR TK	AD	M	46	Ever	4
205	EGFR TK	AD	F	68	Never	3a
206	EGFR TK	AD	F	55	Never	1b
207	EGFR TK	AD	M	79	Never	4
208	EGFR TK	AD	M	56	Never	2b
209	EGFR TK	AD	F	72	Never	1b
210	EGFR TK	AD	F	68	Never	1b
211	EGFR TK	AD	F	54	Never	1a
212	EGFR TK	AD	F	61	Never	1a
213	EGFR TK	AD	F	69	Never	1a
214	EGFR TK	AD	F	36	Never	1a
215	EGFR TK	AD	F	58	Never	2a
216	EGFR TK	AD	F	71	Never	3b
217	EGFR TK	AD	M	60	Ever	4
218	EGFR TK	AD	M	69	Ever	3a
219	EGFR TK	AD	F	58	Never	1a
220	EGFR TK	AD	F	48	Never	3a
221	EGFR TK	AD	F	56	Never	1a
222	EGFR TK	AD	M	53	Ever	2b
223	EGFR TK	AD	M	60	Ever	1a
224	EGFR TK	AD	F	50	Never	1b
225	EGFR TK	AD	M	64	Never	3a
226	EGFR TK	AD	F	68	Never	3a
227	EGFR TK	AD	M	66	Ever	4
228	EGFR TK	AD	F	70	Never	1a
229	EGFR TK	AD	M	73	Never	1b
230	EGFR TK	AD	M	84	Never	3a
231	EGFR TK	AD	F	74	Never	1b
232	EGFR TK	AD	F	56	Never	1b
233	EGFR TK	AD	M	72	Never	1b
234	EGFR TK	AD	F	53	Never	3a
235	EGFR TK	AD	M	64	Ever	3a
236	EGFR TK	AD	F	64	Never	1a
237	EGFR TK	AD	F	51	Never	3a
238	EGFR TK	AD	M	68	Ever	3a
239	EGFR TK	AD	F	60	Never	4
240	EGFR TK	AD	F	56	Never	3a
241	EGFR TK	AD	F	44	Never	3a
242	EGFR TK	AD	F	54	Never	3a
243	EGFR TK	AD	M	63	Ever	1b
244	EGFR TK	AD	M	70	Ever	1b
245	EGFR TK	AD	M	64	Never	1a
246	EGFR TK	AD	M	60	Ever	1a
247	EGFR TK	AD	F	61	Never	1b
248	EGFR TK	AD	M	56	Ever	4
249	EGFR TK	AD	F	64	Never	1a
250	EGFR TK	AD	M	66	Ever	1a
251	EGFR TK	AD	M	41	Ever	3b
252	EGFR TK	AD	F	72	Never	1b
253	EGFR TK	AD	M	51	Ever	1a
254	EGFR TK	AD	F	45	Never	1b
255	EGFR TK	AD	F	77	Never	3a
256	EGFR TK	AD	F	42	Never	1a
257	EGFR TK	AD	M	81	Never	1a
258	EGFR TK	AD	F	58	Never	1b
259	EGFR TK	AD	F	46	Never	1a
260	EGFR TK	AD	F	47	Never	3a
261	EGFR TK	AD	F	66	Never	2b
262	EGFR TK	AD	F	57	Never	4
263	EGFR TK	AD	F	52	Never	1a
264	EGFR TK	AD	M	62	Ever	1a
265	EGFR TK	AD	F	32	Never	1a
266	EGFR TK	AD	F	52	Never	1a
267	EGFR TK	AD	F	64	Never	2a
268	EGFR TK	AD	M	66	Ever	2b
269	EGFR TK	AD	M	69	Ever	2a
270	EGFR TK	AD	F	52	Never	1a
271	EGFR TK	AD	F	58	Never	1b
272	EGFR TK	AD	F	64	Never	1a
273	EGFR TK	AD	M	76	Ever	2b
274	EGFR TK	AD	F	48	Never	1a
275	EGFR TK	AD	M	64	Ever	1a
276	EGFR TK	AD	M	64	Ever	3b
277	EGFR TK	AD	F	52	Never	1b
278	EGFR TK	AD	F	58	Never	1b
279	EGFR TK	AD	F	66	Never	1a
280	EGFR TK	AD	F	69	Never	1b
281	EGFR TK	AD	M	48	Ever	3a
282	EGFR TK	AD	F	74	Never	1b
283	EGFR TK	AD	M	63	Ever	1a
284	EGFR TK	AD	M	33	Never	3a
285	EGFR TK	AD	F	60	Never	3a
286	EGFR TK	AD	F	64	Never	1b
287	EGFR TK	AD	F	67	Never	3b
288	EGFR TK	AD	F	63	Never	3a
289	EGFR TK	AD	F	66	Never	2a
290	EGFR TK	AD	F	75	Never	1a
291	EGFR TK	AD	F	65	Never	1a
292	EGFR TK	AD	F	67	Never	1b
293	EGFR TK	AD	F	75	Never	1a
294	EGFR TK	AD	F	72	Never	3a
295	EGFR TK	AD	M	64	Ever	3a
296	EGFR TK	AD	F	63	Never	1b
297	EGFR TK	AD	F	68	Never	1b
298	EGFR TK	AD	M	71	Ever	3a
299	EGFR TK	AD	F	58	Never	1a
300	EGFR TK	AD	F	65	Never	1a
301	EGFR TK	AD	F	61	Never	1a
302	EGFR TK	AD	F	55	Never	3a
303	EGFR TK	AD	M	57	Ever	3a
304	EGFR TK	AD	M	71	Ever	1a
305	EGFR TK	AD	M	50	Ever	1b
306	EGFR TK	AD	F	49	Never	1b
307	EGFR TK	AD	F	60	Never	3a
308	EGFR TK	AD	M	62	Ever	3a
309	EGFR TK	AD	F	71	Never	3a
310	EGFR TK	AD	F	73	Never	3a
311	EGFR TK	AD	F	58	Never	1a
312	EGFR TK	AD	M	62	Never	2a
313	EGFR TK	AD	F	69	Never	1b
314	EGFR TK	AD	F	47	Never	1b
315	EGFR TK	AD	F	73	Ever	1b
316	EGFR TK	AD	M	80	Never	1a
317	EGFR TK	AD	F	58	Never	3a
318	EGFR TK	AD	F	59	Never	3a
319	EGFR TK	AD	F	61	Never	1a
320	EGFR TK	AD	F	73	Never	2a
321	EGFR TK	AD	F	48	Never	3a
322	EGFR TK	AD	M	58	Ever	3a
323	EGFR TK	AD	M	52	Never	1a
324	EGFR TK	AD	F	63	Never	3a
325	EGFR TK	AD	F	78	Never	1b
326	EGFR TK	AD	F	55	Never	1a
327	EGFR TK	AD	M	35	Ever	1a
328	EGFR TK	AD	F	26	Never	1a
329	EGFR TK	AD	F	62	Never	2a
330	EGFR TK	AD	F	47	Never	3a
331	EGFR TK	AD	F	79	Never	1b
332	EGFR TK	AD	M	70	Ever	3a
333	EGFR TK	AD	F	58	Never	3a
334	EGFR TK	AD	F	63	Never	3a
335	EGFR TK	AD	M	75	Ever	1a
336	EGFR TK	AD	M	77	Ever	3a
337	EGFR TK	AD	M	57	Ever	3a
338	EGFR TK	AD	F	38	Never	1b
339	EGFR TK	AD	F	65	Never	1b
340	EGFR TK	AD	M	45	Ever	4
341	EGFR TK	AD	F	68	Never	1a
342	EGFR TK	AD	F	64	Never	4
343	EGFR TK	AD	F	64	Never	4
344	EGFR TK	AD	F	45	Never	1a
345	EGFR TK	AD	F	55	Never	1a
346	EGFR TK	AD	M	55	Never	4
347	EGFR TK	AD	M	55	Never	3a
348	EGFR TK	AD	F	43	Never	3b
349	EGFR TK	AD	M	60	Ever	3a
350	EGFR TK	AD	F	60	Never	1a
351	EGFR TK	AD	M	74	Never	1a
352	EGFR TK	AD	F	71	Never	1a
353	EGFR TK	AD	M	50	Never	4
354	EGFR TK	AD	F	78	Never	3a
355	EGFR TK	AD	F	61	Never	1a
356	EGFR TK	AD	F	43	Never	1b
357	EGFR TK	AD	F	65	Never	1b
358	EGFR TK	AD	F	58	Never	4
359	EGFR TK	AD	F	56	Never	1a
360	EGFR TK	AD	M	77	Ever	1a
361	EGFR TK	AD	M	74	Ever	3a
362	EGFR TK	AD	F	66	Never	3a
363	EGFR TK	AD	F	60	Never	1b
364	EGFR TK	AD	M	78	Never	2a
365	EGFR TK	AD	F	48	Never	1b
366	EGFR TK	AD	F	80	Never	1b
367	EGFR TK	AD	F	73	Never	3a
368	EGFR TK	AD	F	63	Never	1b
369	EGFR TK	AD	F	69	Never	3a
370	EGFR TK	AD	F	58	Never	1a
371	EGFR TK	AD	F	67	Never	1a
372	EGFR TK	AD	M	69	Never	1b
373	EGFR TK	AD	F	62	Never	1a
374	EGFR TK	AD	M	60	Never	3a
375	EGFR TK	AD	F	60	Never	1b
376	EGFR TK	AD	F	75	Never	1b
377	EGFR TK	AD	F	75	Never	1b
378	EGFR TK	AD	F	48	Never	1b
379	EGFR TK	AD	M	58	Ever	3a
380	EGFR TK	AD	M	69	Ever	1a
381	EGFR TK	AD	F	53	Never	1a
382	EGFR TK	AD	F	70	Never	1a
383	EGFR TK	AD	F	61	Never	1b
384	EGFR TK	AD	F	53	Never	1a
385	EGFR TK	AD	M	63	Ever	3a
386	EGFR TK	AD	F	54	Never	1a
387	EGFR TK	AD	M	45	Ever	1a
388	EGFR TK	AD	M	46	Ever	1b
389	EGFR TK	AD	F	73	Never	1b
390	EGFR TK	AD	F	46	Never	4
391	EGFR TK	AD	M	64	Ever	2b
392	EGFR TK	AD	F	53	Never	1a
393	EGFR TK	AD	F	60	Never	2a
394	EGFR TK	AD	M	59	Never	1a
395	EGFR TK	AD	F	62	Never	1a
396	EGFR TK	AD	F	55	Never	1a
397	EGFR TK	AD	M	74	Ever	1a
398	EGFR TK	AD	F	58	Never	1a
399	EGFR TK	AD	F	68	Never	1a
400	EGFR TK	AD	F	56	Never	1b
401	EGFR TK	AD	F	76	Never	1b
402	EGFR TK	AD	M	47	Ever	3a
403	EGFR TK	AD	M	66	Ever	1a
404	EGFR TK	AD	F	78	Never	1a
405	EGFR TK	AD	M	59	Ever	3a
406	EGFR TK	AD	F	75	Never	3b
407	EGFR TK	AD	F	57	Never	1a
408	EGFR TK	AD	F	56	Never	1a
409	EGFR TK	AD	F	56	Never	3a
410	EGFR TK	AD	F	38	Never	1a
411	EGFR TK	AD	M	38	Never	3a
412	EGFR TK	AD	F	64	Never	1a
413	EGFR TK	AD	F	56	Never	1a
414	EGFR TK	AD	F	64	Never	1a
415	EGFR TK	AD	F	75	Never	1a
416	EGFR TK	AD	F	61	Never	3a
417	EGFR TK	AD	F	61	Never	1b
418	EGFR TK	AD	F	70	Never	2a
419	EGFR TK	AD	F	65	Never	2a
420	EGFR TK	AD	F	47	Never	4
421	EGFR TK	AD	M	47	Ever	3a
422	EGFR TK	AD	M	64	Ever	3a
423	EGFR TK	AD	M	55	Ever	2a
424	EGFR TK	AD	M	75	Never	3a
425	EGFR TK	AD	F	48	Never	3a
426	EGFR TK	AD	F	63	Never	1b
427	EGFR TK	AD	M	67	Never	1a
428	EGFR TK	AD	F	55	Never	1a
429	EGFR TK	AD	M	65	Never	1b
430	EGFR TK	AD	F	63	Never	1a
431	EGFR TK	AD	F	59	Never	2a
432	EGFR TK	AD	M	36	Never	1a
433	EGFR TK	AD	F	54	Never	1b
434	EGFR TK	AD	F	62	Never	1a
435	EGFR TK	AD	M	48	Never	1a
436	EGFR TK	AD	F	54	Never	4
437	EGFR TK	AD	F	70	Never	1a
438	EGFR TK	AD	F	57	Never	1a
439	EGFR TK	AD	F	62	Never	1a
440	EGFR TK	AD	M	77	Never	1a
441	EGFR TK	AD	F	37	Never	3a
442	EGFR TK	AD	F	61	Never	1b
443	EGFR TK	AD	F	52	Never	1a
444	EGFR TK	AD	F	61	Never	3a
445	EGFR TK	AD	F	47	Never	1a
446	EGFR TK	AD	M	53	Never	1a
447	EGFR TK	AD	F	54	Never	3a
448	EGFR TK	AD	F	58	Never	3a
449	EGFR TK	AD	F	71	Never	1a
450	EGFR TK	AD	M	54	Ever	3a
451	EGFR TK	AD	F	53	Never	3a
452	EGFR TK	AD	F	61	Never	1a
453	EGFR TK	AD	M	56	Ever	2a
454	EGFR TK	AD	M	66	Ever	1a
455	EGFR TK	AD	M	71	Ever	1a
456	EGFR TK	AD	F	56	Never	1a
457	EGFR TK	AD	F	71	Never	1a
458	EGFR TK	AD	M	68	Never	1a
459	EGFR TK	AD	M	41	Ever	1b
460	EGFR TK	AD	F	59	Never	3a
461	EGFR TK	AD	F	53	Never	2b
462	EGFR TK	AD	M	48	Ever	1a
463	EGFR TK	AD	F	41	Never	3a
464	EGFR TK	AD	F	58	Never	4
465	EGFR TK	AD	M	70	Never	2a
466	EGFR TK	AD	F	37	Never	1a
467	EGFR TK	AD	F	48	Never	1a
468	EGFR TK	AD	F	68	Never	1a
469	EGFR TK	AD	F	78	Never	3a
470	EGFR TK	AD	M	55	Ever	2a
471	EGFR TK	AD	F	40	Never	1a
472	EGFR TK	AD	M	54	Ever	1a
473	EGFR TK	AD	F	44	Never	3a
474	EGFR TK	AD	F	45	Never	1a
475	EGFR TK	AD	F	66	Never	3a
476	EGFR TK	AD	M	71	Ever	1a
477	EGFR TK	AD	M	72	Never	1a
478	EGFR TK	AD	F	65	Never	1a
479	EGFR TK	AD	F	67	Never	4
480	EGFR TK	AD	M	39	Ever	1a
481	EGFR TK	AD	F	69	Never	3a
482	EGFR TK	AD	M	55	Ever	1a
483	EGFR TK	AD	M	50	Ever	1a
484	EGFR TK	AD	F	81	Never	3a
485	EGFR TK	AD	M	71	Never	3a
486	EGFR TK	AD	F	46	Never	3a
487	EGFR TK	AD	F	78	Never	1a
488	EGFR TK	AD	F	58	Never	1a
489	EGFR TK	AD	M	62	Never	1b
490	EGFR TK	AD	M	55	Ever	1a
491	EGFR TK	AD	F	68	Never	2a
492	EGFR TK	AD	F	62	Never	1a
493	EGFR TK	AD	F	64	Never	1b
494	EGFR TK	AD	F	68	Never	4
495	EGFR TK	AD	F	75	Never	2a
496	EGFR TK	AD	M	54	Ever	3a
497	EGFR TK	AD	F	70	Never	3a
498	EGFR TK	AD	F	54	Never	3a
499	EGFR TK	AD	M	77	Never	2b
500	EGFR TK	AD	F	65	Never	1b
501	EGFR TK	AD	F	72	Never	1b
502	EGFR TK	AD	F	48	Never	1a
503	EGFR TK	AD	F	59	Never	1a
504	EGFR TK	AD	F	57	Never	1a
505	EGFR TK	AD	M	54	Ever	1a
506	EGFR TK	AD	F	64	Never	3a
507	EGFR TK	AD	F	48	Never	1a
508	EGFR TK	AD	F	78	Never	1a
509	EGFR TK	AD	F	61	Never	1a
510	EGFR TK	AD	F	59	Never	1a
511	EGFR TK	AD	M	65	Ever	1b
512	EGFR TK	AD	F	45	Never	1b
513	EGFR TK	AD	F	55	Never	1a
514	EGFR TK	AD	F	58	Never	1a
515	EGFR TK	AD	F	54	Never	1a
516	EGFR TK	AD	F	68	Never	1a
517	EGFR TK	AD	F	61	Never	1a
518	EGFR TK	AD	M	56	Never	1a
519	EGFR TK	AD	F	40	Never	3a
520	EGFR TK	AD	M	50	Never	1a
521	EGFR TK	AD	M	50	Never	1a
522	EGFR TK	AD	M	61	Never	2b
523	EGFR TK	AD	F	67	Never	1b
524	EGFR TK	AD	F	73	Never	3a
525	EGFR TK	AD	M	50	Never	1a
526	EGFR TK	AD	F	50	Never	3a
527	EGFR TK	AD	M	74	Never	1a
528	EGFR TK	AD	M	68	Never	1a
529	EGFR TK	AD	M	74	Never	1b
530	EGFR TK	AD	M	74	Never	2a
531	EGFR TK	AD	M	46	Ever	1a
532	EGFR TK	AD	F	63	Never	3a
533	EGFR TK	AD	M	55	Ever	3a
534	EGFR TK	AD	F	49	Never	1a
535	EGFR TK	AD	F	72	Never	1a
536	EGFR TK	AD	M	53	Ever	1a
537	EGFR TK	AD	F	66	Never	1a
538	EGFR TK	AD	F	59	Never	1b
539	EGFR TK	AD	F	67	Never	1a
540	EGFR TK	AD	M	67	Ever	3a
541	EGFR TK	AD	F	65	Never	1a
542	EGFR TK	AD	M	42	Never	1a
543	EGFR TK	AD	M	62	Never	1a
544	EGFR TK	AD	M	49	Never	1a
545	EGFR TK	AD	F	56	Never	1a
546	EGFR TK	AD	F	74	Never	3a
547	EGFR TK	AD	F	54	Never	1a
548	EGFR TK	AD	F	70	Never	3a
549	EGFR TK	AD	F	55	Never	1a
550	EGFR TK	AD	F	63	Never	1a
551	EGFR TK	AD	F	53	Never	3a
552	EGFR TK	AD	F	55	Never	1a
553	EGFR TK	AD	M	76	Ever	1a
554	EGFR TK	AD	M	69	Never	1a
555	EGFR TK	AD	M	69	Never	1a
556	EGFR TK	AD	M	78	Never	2a
557	EGFR TK	AD	M	57	Never	1a
558	EGFR TK	AD	F	64	Never	1a
559	EGFR TK	AD	F	84	Never	1a
560	EGFR TK	AD	F	47	Never	3a
561	EGFR TK	AD	F	62	Never	3a
562	EGFR TK	AD	F	75	Never	1a
563	EGFR TK	AD	M	72	Ever	2a
564	EGFR TK	AD	F	58	Never	1a
565	EGFR TK	AD	M	56	Ever	1a
566	EGFR TK	AD	F	59	Never	1a
567	EGFR TK	AD	F	48	Never	1b
568	EGFR TK	AD	F	77	Never	1b
569	EGFR TK	AD	F	53	Never	3a
570	EGFR TK	AD	F	59	Never	1a
571	EGFR TK	AD	F	61	Never	1a
572	EGFR TK	AD	F	60	Never	1a
573	EGFR TK	AD	F	42	Never	3a
574	EGFR TK	AD	F	67	Never	3a
575	EGFR TK	AD	M	52	Never	3a
576	EGFR TK	AD	F	29	Never	3a
577	EGFR TK	AD	F	50	Never	1a
578	EGFR TK	AD	F	49	Never	1a
579	EGFR TK	AD	F	43	Never	4
580	EGFR TK	AD	M	60	Ever	1a
581	EGFR TK	AD	F	49	Ever	3a
582	EGFR TK	AD	M	70	Ever	1a
583	EGFR TK	AD	M	71	Ever	1b
584	EGFR TK	AD	M	57	Never	1a
585	EGFR TK	AD	M	49	Ever	3b
586	EGFR TK	AD	M	71	Ever	1a
587	EGFR TK	AD	F	64	Never	2a
588	EGFR TK	AD	M	69	Ever	1a
589	EGFR TK	AD	F	57	Never	1a
590	EGFR TK	AD	F	79	Never	1a
591	EGFR TK	AD	F	68	Never	1a
592	EGFR TK	AD	F	56	Never	1a
593	EGFR TK	AD	F	60	Never	1a
594	EGFR TK	AD	F	52	Never	2a
595	EGFR TK	AD	M	56	Ever	1a
596	EGFR TK	AD	F	50	Never	3a
597	EGFR TK	AD	F	58	Never	1a
598	EGFR TK	AD	F	48	Never	1a
599	EGFR TK	AD	M	66	Never	1a
600	EGFR TK	AD	F	56	Never	1a
601	EGFR TK	AD	F	73	Never	1a
602	EGFR TK	AD	F	57	Never	1a
603	EGFR TK	AD	F	54	Never	1a
604	EGFR TK	AD	F	70	Never	1a
605	EGFR TK	AD	M	57	Ever	2a
606	EGFR TK	AD	F	49	Never	1a
607	EGFR TK	AD	F	65	Never	1a
608	EGFR TK	AD	M	70	Never	1a
609	EGFR TK	AD	F	60	Never	1a
610	EGFR TK	AD	F	73	Never	3a
611	EGFR TK	AD	M	54	Ever	3a
612	EGFR TK	AD	F	64	Never	3a
613	EGFR TK	AD	M	68	Ever	1a
614	EGFR TK	AD	M	63	Never	1a
615	EGFR TK	AD	F	55	Never	2a
616	EGFR TK	AD	F	65	Never	1a
617	EGFR TK	AD	F	75	Never	1b
618	EGFR TK	AD	F	51	Never	2a
619	EGFR TK	AD	F	48	Never	3a
620	EGFR TK	AD	F	76	Never	1a
621	EGFR TK	AD	F	61	Never	1a
622	EGFR TK	AD	F	67	Never	1a
623	EGFR TK	AD	F	60	Never	1a
624	EGFR TK	AD	M	66	Ever	1a
625	EGFR TK	AD	F	61	Never	3a
626	EGFR TK	AD	F	59	Never	1a
627	EGFR TK	AD	M	73	Never	1a
628	EGFR TK	AD	F	71	Never	1a
629	EGFR TK	AD	F	64	Never	1a
630	EGFR TK	AD	M	54	Ever	1a
631	EGFR TK	AD	F	55	Never	1a
632	EGFR TK	AD	M	65	Never	1a
633	EGFR TK	AD	F	51	Never	1a
634	EGFR TK	AD	F	47	Never	1a
635	EGFR TK	AD	F	61	Never	3b
636	EGFR TK	AD	M	61	Never	1a
637	EGFR TK	AD	F	44	Never	1a
638	EGFR TK	AD	M	51	Ever	1a
639	EGFR TK	AD	F	59	Never	1a
640	EGFR TK	AD	M	61	Ever	4
641	EGFR TK	AD	M	64	Ever	3a
642	EGFR TK	AD	M	58	Ever	1a
643	EGFR TK	AD	F	49	Never	3a
644	EGFR TK	AD	M	54	Ever	1a
645	EGFR TK	AD	M	79	Never	1a
646	EGFR TK	AD	M	39	Ever	3b
647	EGFR TK	AD	M	59	Ever	3a
648	EGFR TK	AD	M	76	Never	3a
649	EGFR TK	AD	F	33	Never	1a
650	EGFR TK	AD	F	60	Never	1a
651	EGFR TK	AD	F	49	Never	1a
652	EGFR TK	AD	F	57	Never	1a
653	EGFR TK	AD	M	67	Ever	1b
654	EGFR TK	AD	M	61	Never	3a
655	EGFR TK	AD	M	62	Never	3a
656	EGFR TK	AD	F	77	Never	3a
657	EGFR TK	AD	F	63	Never	3a
658	EGFR TK	AD	F	61	Never	3a
659	EGFR TK	AD	M	58	Never	1b
660	EGFR TK	AD	M	47	Never	1a
661	EGFR TK	AD	F	57	Never	1a
662	EGFR TK	AD	M	79	Ever	3a
663	EGFR TK	AD	M	73	Never	1a
664	EGFR TK	AD	M	54	Never	1a
665	EGFR TK	AD	M	49	Ever	3a
666	EGFR TK	AD	F	61	Never	3a
667	EGFR TK	AD	F	57	Never	3a
668	EGFR TK	AD	M	72	Never	1a
669	EGFR TK	AD	F	62	Never	1a
670	EGFR TK	AD	M	62	Never	1a
671	EGFR TK	AD	F	41	Never	1a
672	EGFR TK	AD	F	38	Never	4
673	EGFR TK	AD	F	66	Never	1a
674	EGFR TK	AD	M	77	Ever	1a
675	EGFR TK	AD	M	49	Ever	1a
676	EGFR TK	AD	F	56	Never	1a
677	EGFR TK	AD	M	71	Ever	2a
678	EGFR TK	AD	F	57	Never	1a
679	EGFR TK	AD	F	48	Never	1a
680	EGFR TK	AD	F	62	Never	1a
681	EGFR TK	AD	M	70	Ever	1a
682	EGFR TK	AD	M	77	Ever	1a
683	EGFR TK	AD	M	57	Never	1b
684	EGFR TK	AD	M	60	Ever	3b
685	EGFR TK	AD	F	70	Never	1a
686	EGFR TK	AD	F	57	Never	1a
687	EGFR TK	AD	M	61	Never	1a
688	EGFR TK	AD	M	67	Never	1b
689	EGFR TK	AD	F	66	Never	1a
690	EGFR TK	AD	F	61	Never	3b
691	EGFR TK	AD	M	63	Ever	1a
692	EGFR TK	AD	M	39	Never	1a
693	EGFR TK	AD	F	61	Never	1a
694	EGFR TK	AD	F	61	Never	1a
695	EGFR TK	AD	F	70	Never	3a
696	EGFR TK	AD	F	59	Never	1a
697	EGFR TK	AD	F	75	Never	1a
698	EGFR TK	AD	F	49	Never	3a
699	EGFR TK	AD	F	72	Never	1a
700	EGFR TK	AD	M	50	Never	1a
701	EGFR TK	AD	M	75	Never	1a
702	EGFR TK	AD	F	74	Never	1a
703	EGFR TK	AD	F	58	Never	1a
704	EGFR TK	AD	F	61	Never	1a
705	EGFR TK	AD	M	59	Ever	3a
706	EGFR TK	AD	M	56	Never	3a
707	EGFR TK	AD	F	62	Never	1a
708	EGFR TK	AD	F	61	Never	1a
709	EGFR TK	AD	F	50	Never	1a
710	EGFR TK	AD	M	42	Ever	3a
711	EGFR TK	AD	F	59	Never	1a
712	EGFR TK	AD	F	62	Never	1a
713	EGFR TK	AD	F	52	Never	2a
714	EGFR TK	AD	M	36	Ever	2a
715	EGFR TK	AD	F	56	Never	1a
716	EGFR TK	AD	M	48	Never	1a
717	EGFR TK	AD	F	58	Never	1a
718	EGFR TK	AD	M	77	Ever	1b
719	EGFR TK	AD	M	51	Never	1b
720	EGFR TK	AD	F	66	Never	1a
721	EGFR TK	AD	M	56	Ever	4
722	EGFR TK	AD	M	64	Never	1a
723	EGFR TK	AD	M	66	Ever	1a
724	EGFR TK	AD	F	59	Never	1a
725	EGFR TK	AD	M	56	Ever	1a
726	EGFR TK	AD	M	66	Ever	3b
727	EGFR TK	AD	F	41	Never	1a
728	EGFR TK	AD	F	53	Never	1a
729	EGFR TK	AD	F	51	Never	1b
730	EGFR TK	AD	M	64	Ever	2a
731	EGFR TK	AD	M	40	Never	1a
732	EGFR TK	AD	M	61	Ever	3a
733	EGFR TK	AD	F	40	Never	3a
734	EGFR TK	AD	F	47	Never	1a
735	EGFR TK	AD	M	68	Never	1a
736	EGFR TK	AD	M	49	Ever	1b
737	EGFR TK	AD	F	60	Never	1a
738	EGFR TK	AD	F	65	Never	3a
739	EGFR TK	AD	F	34	Never	1a
740	EGFR TK	AD	F	74	Never	4
741	EGFR TK	AD	F	68	Never	1a
742	EGFR TK	AD	F	34	Never	1a
743	EGFR TK	AD	F	63	Never	2a
744	EGFR TK	AD	F	60	Never	3a
745	EGFR TK	AD	F	70	Never	1a
746	EGFR TK	AD	M	67	Ever	1a
747	EGFR TK	AD	M	66	Never	3a
748	EGFR TK	AD	F	72	Never	3a
749	EGFR TK	AD	M	54	Ever	2a
750	EGFR TK	AD	F	53	Never	3a
751	EGFR TK	AD	M	65	Never	3a
752	EGFR TK	AD	F	50	Never	3a
753	EGFR TK	AD	M	72	Ever	3a
754	EGFR TK	AD	F	63	Never	2a
755	EGFR TK	AD	F	57	Never	1a
756	EGFR TK	AD	M	75	Never	3a
757	EGFR TK	AD	F	69	Never	3a
758	EGFR TK	AD	F	53	Never	4
759	EGFR TK	AD	F	72	Never	1a
760	EGFR TK	AD	M	69	Ever	1b
761	EGFR TK	AD	M	55	Ever	1a
762	EGFR TK	AD	F	67	Never	1a
763	EGFR TK	AD	F	62	Never	1a
764	EGFR TK	AD	M	77	Ever	1a
765	EGFR TK	AD	M	68	Ever	1a
766	EGFR TK	AD	M	74	Ever	1a
767	EGFR TK	AD	M	62	Ever	1a
768	EGFR TK	AD	F	59	Never	1a
769	EGFR TK	AD	M	56	Never	1a
770	EGFR TK	AD	F	46	Never	1a
771	EGFR TK	AD	F	64	Never	1a
772	EGFR TK	AD	M	56	Never	1a
773	EGFR TK	AD	F	47	Never	3a
774	EGFR TK	AD	M	70	Ever	3a
775	EGFR TK	AD	M	58	Never	1a
776	EGFR TK	AD	F	42	Never	1a
777	EGFR TK	AD	F	69	Never	1a
778	EGFR TK	AD	F	64	Never	1a
779	EGFR TK	AD	F	44	Never	1a
780	EGFR TK	AD	M	42	Ever	3a
781	EGFR TK	AD	F	64	Never	2a
782	EGFR TK	AD	F	59	Never	1b
783	EGFR TK	AD	M	58	Never	3a
784	EGFR TK	AD	F	63	Never	3a
785	EGFR TK	AD	F	66	Never	2a
786	EGFR TK	AD	F	60	Never	3a
787	EGFR TK	AD	F	57	Never	1b
788	EGFR TK	AD	M	65	Never	2a
789	EGFR TK	AD	F	63	Never	2a
790	EGFR TK	AD	F	59	Never	1a
791	EGFR TK	AD	F	61	Never	2a
792	EGFR TK	AD	F	58	Never	1a
793	EGFR TK	AD	F	53	Never	1a
794	EGFR TK	AD	F	53	Never	1b
795	EGFR TK	AD	F	54	Never	1a
796	EGFR TK	AD	M	53	Never	1a
797	EGFR TK	AD	F	65	Never	1a
798	EGFR TK	AD	F	71	Never	3a
799	EGFR TK	AD	F	71	Never	1a
800	EGFR TK	AD	F	49	Never	1a
801	EGFR TK	AD	M	62	Never	1a
802	EGFR TK	AD	F	67	Never	1b
803	EGFR TK	AD	F	56	Never	1a
804	EGFR TK	AD	F	53	Never	1a
805	EGFR TK	AD	F	50	Never	1b
806	EGFR TK	AD	F	58	Never	1b
807	EGFR TK	AD	M	61	Never	1a
808	EGFR TK	AD	F	59	Never	1a
809	EGFR TK	AD	M	62	Never	1a
810	EGFR TK	AD	M	66	Never	1a
811	EGFR TK	AD	F	37	Never	3a
812	EGFR TK	AD	F	53	Never	1a
813	EGFR TK	AD	F	56	Never	1a
814	EGFR TK	AD	F	54	Never	1a
815	EGFR TK	AD	M	69	Never	1a
816	EGFR TK	AD	F	67	Never	1a
817	EGFR TK	AD	F	70	Never	3a
818	EGFR TK	AD	M	57	Never	3a
819	EGFR TK	AD	F	64	Never	1a
820	EGFR TK	AD	F	59	Never	3a
821	EGFR TK	AD	F	56	Never	1a
822	EGFR TK	AD	F	69	Never	1a
823	EGFR TK	AD	F	68	Never	1b
824	EGFR TK	AD	M	62	Never	3a
825	EGFR TK	AD	F	67	Never	3a
826	EGFR TK	AD	F	51	Never	3a
827	EGFR TK	AD	F	60	Never	2a
828	EGFR TK	AD	M	49	Never	3a
829	EGFR TK	AD	F	61	Never	2a
830	EGFR TK	AD	F	68	Never	1b
831	EGFR TK	AD	M	59	Never	2b
832	EGFR TK	AD	F	54	Never	3a
833	EGFR TK	AD	F	59	Never	2a
834	EGFR TK	AD	M	56	Ever	1a
835	EGFR TK	AD	F	61	Never	1b
836	EGFR TK	AD	M	60	Ever	3a
837	EGFR TK	AD	M	58	Ever	2a
838	EGFR TK	AD	F	58	Never	1a
839	EGFR TK	AD	F	57	Never	3a
840	EGFR TK	AD	F	72	Never	3a
841	EGFR TK	AD	M	67	Ever	1b
842	EGFR TK	AD	F	46	Never	3a
843	EGFR TK	AD	F	77	Never	3a
844	EGFR TK	AD	F	68	Never	1b
845	EGFR TK	AD	F	72	Never	1a
846	EGFR TK	AD	M	74	Never	3a
847	EGFR TK	AD	M	64	Never	2b
848	EGFR TK	AD	F	53	Never	1b
849	EGFR TK	AD	F	52	Never	3a
850	EGFR TK	AD	M	72	Never	1b
851	EGFR TK	AD	F	61	Never	1a
852	EGFR TK	AD	M	73	Ever	1a
853	EGFR TK	AD	M	65	Ever	1a
854	EGFR TK	AD	M	54	Never	1b
855	EGFR TK	AD	F	79	Never	1a
856	KRAS	AD	M	52	Ever	3a
857	KRAS	AD	M	54	Ever	3a
858	KRAS	AD	M	53	Ever	2a
859	KRAS	AD	M	58	Ever	3a
860	KRAS	AD	M	53	Ever	1b
861	KRAS	AD	M	58	Ever	2a
862	KRAS	AD	M	60	Ever	2b
863	KRAS	AD	M	55	Ever	3a
864	KRAS	AD	M	43	Ever	3b
865	KRAS	AD	M	60	Ever	3a
866	KRAS	AD	M	62	Never	2b
867	KRAS	AD	M	56	Ever	1a
868	KRAS	AD	M	54	Ever	3a
869	KRAS	AD	M	51	Ever	1a
870	KRAS	AD	M	54	Ever	1a
871	KRAS	AD	M	61	Never	3a
872	KRAS	AD	M	72	Never	3a
873	KRAS	AD	M	56	Ever	3a
874	KRAS	AD	M	52	Ever	1a
875	KRAS	AD	M	63	Ever	1a
876	KRAS	AD	F	50	Never	3a
877	KRAS	AD	M	55	Ever	2a
878	KRAS	AD	M	59	Ever	2a
879	KRAS	AD	M	61	Ever	1b
880	KRAS	AD	M	56	Ever	1a
881	KRAS	AD	M	67	Never	1a
882	KRAS	AD	M	53	Ever	1a
883	KRAS	AD	M	53	Ever	1a
884	KRAS	AD	F	60	Never	1b
885	KRAS	AD	M	63	Ever	2a
886	KRAS	AD	M	59	Ever	2b
887	KRAS	AD	M	59	Ever	2a
888	KRAS	AD	F	77	Never	4
889	KRAS	AD	F	72	Ever	1a
890	KRAS	AD	M	56	Ever	3a
891	KRAS	AD	M	61	Ever	1b
892	KRAS	AD	M	54	Ever	1a
893	KRAS	AD	M	51	Ever	2a
894	KRAS	AD	M	56	Ever	3a
895	KRAS	AD	M	59	Ever	1a
896	KRAS	AD	M	32	Ever	1a
897	KRAS	AD	F	39	Never	3a
898	KRAS	AD	M	57	Ever	3a
899	KRAS	AD	F	57	Never	1a
900	KRAS	AD	M	55	Ever	2a
901	KRAS	AD	F	30	Never	2b
902	KRAS	AD	F	52	Never	1b
903	KRAS	AD	M	59	Ever	3a
904	KRAS	AD	M	51	Ever	1b
905	KRAS	AD	M	64	Ever	3a
906	KRAS	AD	M	49	Ever	3a
907	KRAS	AD	M	63	Never	1a
908	KRAS	AD	M	57	Ever	1a
909	KRAS	AD	M	55	Ever	2b
910	KRAS	AD	M	63	Ever	1a
911	KRAS	AD	F	65	Never	1a
912	KRAS	AD	F	72	Never	1b
913	KRAS	AD	M	73	Never	3a
914	KRAS	AD	F	62	Never	1a
915	KRAS	AD	M	80	Ever	3a
916	KRAS	AD	M	47	Ever	1b
917	KRAS	AD	M	64	Ever	1b
918	KRAS	AD	M	59	Ever	1a
919	KRAS	AD	M	59	Ever	2a
920	KRAS	AD	M	76	Ever	1a
921	KRAS	AD	M	56	Never	1a
922	KRAS	AD	M	72	Ever	1a
923	KRAS	AD	F	72	Never	2a
924	KRAS	AD	M	78	Ever	1a
925	KRAS	AD	M	68	Ever	1b
926	KRAS	AD	M	58	Never	1a
927	KRAS	AD	F	52	Ever	3b
928	KRAS	AD	M	68	Ever	3a
929	KRAS	AD	M	55	Ever	1a
930	KRAS	AD	M	71	Ever	1a
931	KRAS	AD	F	71	Never	1a
932	KRAS	AD	M	66	Ever	2b
933	KRAS	AD	M	53	Ever	1a
934	KRAS	AD	F	70	Never	1a
935	KRAS	AD	F	67	Never	2a
936	KRAS	AD	M	60	Ever	3a
937	KRAS	AD	M	64	Ever	2a
938	KRAS	AD	M	69	Ever	2a
939	KRAS	AD	F	61	Never	1a
940	KRAS	AD	M	58	Never	1b
941	KRAS	AD	M	58	Ever	4
942	KRAS	AD	M	56	Ever	4
943	KRAS	AD	M	62	Ever	1b
944	KRAS	AD	M	62	Ever	1a
945	KRAS	AD	M	58	Ever	1a
946	KRAS	AD	F	77	Ever	1a
947	KRAS	AD	F	51	Never	3a
948	KRAS	AD	M	46	Never	1a
949	KRAS	AD	M	60	Ever	2a
950	KRAS	AD	M	55	Ever	3a
951	KRAS	AD	M	68	Never	1b
952	KRAS	AD	M	77	Never	1a
953	KRAS	AD	M	55	Ever	1a
954	KRAS	AD	M	64	Ever	3a
955	KRAS	AD	F	68	Never	1a
956	KRAS	AD	F	47	Never	1a
957	KRAS	AD	F	65	Never	1a
958	KRAS	AD	M	61	Never	1a
959	KRAS	AD	M	51	Never	3a
960	KRAS	AD	M	77	Ever	3a
961	KRAS	AD	M	54	Ever	3a
962	KRAS	AD	F	54	Never	2b
963	KRAS	AD	M	57	Never	3a
964	HER2 TK	AD	F	60	Never	3a
965	HER2 TK	AD	F	48	Never	3a
966	HER2 TK	AD	F	49	Never	3a
967	HER2 TK	AD	M	64	Never	3a
968	HER2 TK	AD	F	52	Never	3a
969	HER2 TK	AD	F	45	Never	1b
970	HER2 TK	AD	F	53	Never	3a
971	HER2 TK	AD	F	57	Never	1b
972	HER2 TK	AD	F	48	Never	1a
973	HER2 TK	AD	F	60	Never	3b
974	HER2 TK	AD	F	51	Never	2a
975	HER2 TK	AD	F	55	Never	1a
976	HER2 TK	AD	F	43	Never	1a
977	HER2 TK	AD	F	52	Never	1a
978	HER2 TK	AD	F	47	Never	1b
979	HER2 TK	AD	M	48	Never	1a
980	HER2 TK	AD	F	61	Never	3a
981	HER2 TK	AD	F	69	Never	1a
982	HER2 TK	AD	F	66	Never	1a
983	HER2 TK	AD	F	48	Never	1a
984	HER2 TK	AD	F	64	Never	3a
985	HER2 TK	AD	F	79	Never	1a
986	HER2 TK	AD	F	30	Never	1a
987	HER2 TK	AD	F	45	Never	4
988	HER2 TK	AD	F	46	Never	1a
989	HER2 TK	AD	F	73	Never	1a
990	HER2 TK	AD	F	52	Never	1a
991	HER2 TK	AD	F	69	Never	1a
992	HER2 TK	AD	F	44	Never	1a
993	HER2 TK	AD	F	48	Never	1a
994	HER2 TK	AD	F	69	Never	1a
995	HER2 TK	AD	F	64	Never	3a
996	BRAF	AD	M	74	Ever	3a
997	BRAF	AD	M	50	Ever	3a
998	BRAF	AD	M	41	Ever	3a
999	BRAF	AD	F	59	Never	1a
1000	BRAF	AD	F	73	Never	1a
1001	BRAF	AD	M	60	Ever	3a
1002	BRAF	AD	M	59	Ever	1a
1003	BRAF	AD	M	62	Ever	2b
1004	BRAF	AD	M	48	Ever	3a
1005	BRAF	AD	M	64	Ever	2a
1006	BRAF	AD	M	63	Ever	1b
1007	BRAF	AD	M	59	Ever	1b
1008	BRAF	AD	F	48	Never	1a
1009	BRAF	AD	F	66	Never	1a
1010	BRAF	AD	M	43	Never	1a
1011	BRAF	AD	F	61	Never	1a
1012	BRAF	AD	F	73	Never	1a
1013	BRAF	AD	M	53	Ever	1a
1014	ALK	AD	F	78	Never	1a
1015	ALK	AD	M	59	Never	2a
1016	ALK	AD	M	54	Ever	1a
1017	ALK	AD	M	62	Never	2b
1018	ALK	AD	F	65	Never	1a
1019	ALK	AD	F	70	Never	3a
1020	ALK	AD	M	69	Never	4
1021	ALK	AD	F	62	Never	1a
1022	ALK	AD	F	37	Never	2a
1023	ALK	AD	F	54	Ever	3a
1024	ALK	AD	M	72	Never	1b
1025	ALK	AD	M	54	Never	4
1026	ALK	AD	F	66	Never	3b
1027	ALK	AD	F	58	Never	4
1028	ALK	AD	F	44	Never	1a
1029	ALK	AD	M	48	Ever	3a
1030	ALK	AD	M	74	Ever	1b
1031	ALK	AD	F	40	Never	1a
1032	ALK	AD	M	62	Ever	2a
1033	ALK	AD	F	53	Never	3a
1034	ALK	AD	F	45	Never	2a
1035	ALK	AD	F	56	Never	1a
1036	ALK	AD	F	43	Never	3b
1037	ALK	AD	F	56	Never	3a
1038	ALK	AD	M	48	Ever	1a
1039	ALK	AD	M	45	Never	1a
1040	ALK	AD	F	57	Never	3a
1041	ALK	AD	F	52	Never	2a
1042	ALK	AD	F	55	Never	2a
1043	ALK	AD	M	58	Ever	3a
1044	ALK	AD	M	54	Ever	3a
1045	ALK	AD	F	56	Never	3a
1046	ALK	AD	M	74	Ever	1a
1047	ALK	AD	F	58	Never	1b
1048	ALK	AD	F	43	Never	3a
1049	ALK	AD	M	50	Ever	3a
1050	ALK	AD	F	51	Never	1a
1051	ALK	AD	F	54	Never	1b
1052	ALK	AD	F	52	Never	3a
1053	ALK	AD	F	59	Never	1a
1054	ALK	AD	M	61	Never	1a
1055	ALK	AD	F	72	Never	3a
1056	ALK	AD	M	46	Never	3a
1057	ALK	AD	F	64	Never	1a
1058	ALK	AD	F	49	Never	1a
1059	ALK	AD	F	54	Never	1a
1060	ALK	AD	M	54	Ever	3a
1061	ALK	AD	F	61	Never	1a
1062	ALK	AD	F	48	Never	1b
1063	ALK	AD	F	56	Never	1b
1064	ALK	AD	M	37	Never	1a
1065	ALK	AD	F	59	Never	3b
1066	ALK	AD	F	70	Never	3b
1067	ALK	AD	M	42	Never	2a
1068	ALK	AD	F	61	Never	1a
1069	ALK	AD	M	50	Ever	3b
1070	ALK	AD	M	45	Never	2a
1071	ALK	AD	F	53	Never	3b
1072	ALK	AD	M	66	Ever	3b
1073	ALK	AD	F	49	Never	2a
1074	ALK	AD	F	43	Never	2a
1075	ALK	AD	F	63	Never	3a
1076	ALK	AD	F	62	Never	3a
1077	ALK	AD	F	74	Never	1b
1078	ALK	AD	F	59	Never	3a
1079	ALK	AD	F	62	Never	3a
1080	ALK	AD	M	53	Ever	1b
1081	ALK	AD	F	55	Never	3a
1082	ALK	AD	M	55	Ever	2a
1083	ALK	AD	M	47	Ever	3a
1084	RET	AD	F	61	Never	3a
1085	RET	AD	F	49	Never	1a
1086	RET	AD	M	44	Never	3a
1087	RET	AD	F	37	Never	1a
1088	RET	AD	F	46	Never	3a
1089	RET	AD	F	45	Never	3a
1090	RET	AD	F	80	Never	1a
1091	RET	AD	M	43	Ever	2b
1092	RET	AD	F	58	Never	1a
1093	RET	AD	M	53	Never	3a
1094	RET	AD	M	63	Ever	3a
1095	RET	AD	F	72	Never	1a
1096	RET	AD	F	52	Never	3a
1097	RET	AD	F	56	Never	3a
1098	RET	AD	M	59	Ever	1a
1099	RET	AD	F	62	Never	1a
1100	RET	AD	F	58	Never	1a
1101	ROS1	AD	F	46	Never	3a
1102	ROS1	AD	F	61	Never	3a
1103	ROS1	AD	F	48	Never	3a
1104	ROS1	AD	M	67	Ever	1a
1105	ROS1	AD	M	59	Ever	4
1106	ROS1	AD	M	55	Ever	3a
1107	ROS1	AD	F	72	Never	4
1108	ROS1	AD	F	77	Never	1a
1109	ROS1	AD	F	48	Never	1a
1110	ROS1	AD	M	66	Ever	2a
1111	ROS1	AD	F	72	Never	1b
1112	FGFR3 fusions	AD	M	75	Ever	2a
1113	FGFR3 fusions	AD	M	64	Ever	3a
1114	FGFR3 fusions	AD	M	56	Ever	1b
1115	FGFR3 fusions	AD	M	52	Ever	1b
1116	FGFR3 fusions	AD	M	62	Ever	2a
1117	FGFR3 fusions	AD	F	45	Never	3a
1118	EGFR TK	SCC	M	59	Ever	3a
1119	EGFR TK	SCC	F	66	Never	2b
1120	EGFR TK	SCC	F	49	Never	3a
1121	EGFR TK	SCC	M	40	Never	1b
1122	EGFR TK	SCC	M	65	Never	1b
1123	EGFR TK	SCC	M	69	Ever	2b
1124	EGFR TK	SCC	F	64	Never	1b
1125	EGFR TK	SCC	F	58	Never	1b
1126	EGFR TK	SCC	M	45	Ever	3a
1127	EGFR TK	SCC	F	57	Never	3a
1128	EGFR TK	SCC	M	59	Ever	3a
1129	EGFR TK	SCC	M	67	Ever	3a
1130	KRAS	SCC	M	70	Ever	2b
1131	KRAS	SCC	M	48	Ever	2b
1132	KRAS	SCC	M	61	Ever	1a
1133	KRAS	SCC	M	58	Ever	1b
1134	KRAS	SCC	M	56	Ever	1b
1135	KRAS	SCC	M	73	Never	1a
1136	KRAS	SCC	M	57	Ever	2a
1137	KRAS	SCC	M	60	Ever	3a
1138	ALK	SCC	F	52	Never	3a
1139	ALK	SCC	F	64	Never	3a
1140	HER2 TK	SCC	M	53	Ever	2b
1141	BRAF	SCC	M	70	Ever	1b
1142	DDR2	SCC	M	60	Ever	3a
1143	FGFR3 fusions	SCC	M	48	Ever	2b
1144	FGFR3 fusions	SCC	M	70	Ever	1b
1145	FGFR3 fusions	SCC	M	49	Ever	3a
1146	FGFR3 fusions	SCC	M	55	Ever	3a
1147	FGFR3 fusions	SCC	M	55	Ever	2a
1148	FGFR3 fusions	SCC	M	65	Ever	1b
1149	FGFR3 fusions	SCC	M	62	Ever	2b
1150	FGFR3 fusions	SCC	M	62	Ever	2b
1151	FGFR3 fusions	SCC	M	46	Ever	1a
1152	FGFR1 fusions	SCC	M	61	Ever	2b
1153	FGFR1 fusions	SCC	M	48	Ever	1b
1154	EGFR TK	AdSqLC	M	71	Never	3a
1155	EGFR TK	AdSqLC	F	53	Never	3a
1156	EGFR TK	AdSqLC	F	65	Never	1b
1157	EGFR TK	AdSqLC	M	61	Ever	2b
1158	EGFR TK	AdSqLC	M	66	Ever	3a
1159	EGFR TK	AdSqLC	M	58	Never	3a
1160	EGFR TK	AdSqLC	F	70	Never	1b
1161	EGFR TK	AdSqLC	F	73	Never	3a
1162	EGFR TK	AdSqLC	M	62	Ever	1b
1163	EGFR TK	AdSqLC	M	72	Never	3a
1164	EGFR TK	AdSqLC	M	45	Ever	1b
1165	EGFR TK	AdSqLC	M	32	Never	1b
1166	EGFR TK	AdSqLC	F	57	Never	3a
1167	EGFR TK	AdSqLC	F	56	Never	3a
1168	EGFR TK	AdSqLC	F	78	Never	3a
1169	EGFR TK	AdSqLC	M	75	Ever	3a
1170	EGFR TK	AdSqLC	M	69	Never	1b
1171	EGFR TK	AdSqLC	F	39	Never	2a
1172	EGFR TK	AdSqLC	M	65	Ever	3a
1173	EGFR TK	AdSqLC	M	55	Ever	2b
1174	KRAS	AdSqLC	M	54	Ever	2a
1175	KRAS	AdSqLC	M	73	Never	1b
1176	KRAS	AdSqLC	M	64	Ever	1a
1177	KRAS	AdSqLC	M	62	Ever	3a
1178	KRAS	AdSqLC	M	53	Ever	3a
1179	KRAS	AdSqLC	M	43	Ever	3a
1180	HER2 TK	AdSqLC	F	46	Never	3a
1181	ALK	AdSqLC	M	60	Ever	3a
1182	ALK	AdSqLC	F	61	Never	3a
1183	ALK	AdSqLC	M	64	Ever	2b
1184	ALK	AdSqLC	M	56	Ever	3a
1185	RET	AdSqLC	M	72	Ever	1b
1186	RET	AdSqLC	F	46	Never	2a
1187	EGFR TK	LCC	F	62	Never	3a
1188	EGFR TK	LCC	F	70	Never	3a
1189	EGFR TK	LCC	F	62	Never	3b
1190	KRAS	LCC	M	47	Ever	3a
1191	KRAS	LCC	M	49	Ever	3b
1192	KRAS	LCC	M	63	Ever	1b
1193	KRAS	LCC	M	44	Ever	3a
1194	KRAS	SC	M	57	Ever	1a
1195	KRAS	SC	M	44	Ever	2a
1196	KRAS	SC	M	62	Ever	1b
Abbreviations: Mut, mutations; TK, tyrosine kinase domain; AD, adenocarcinoma; SCC, squamous cell carcinoma; AdSqLC, adenosquamous lung carcinoma; LCC, large cell carcinoma; SC, sarcomatoid carcinoma; F, female; M, male.
